# Supplementary material for: Salivary Cortisol Detection with a Fully Inkjet-Printed Paper-Based Electrochemical Sensor
Source: Micromachines (Basel). 2024 Oct 12;15(10):1252. doi: 10.3390/mi15101252 (PMC11509315; doi:10.3390/mi15101252)
Supplement: Supplementary file 1 [file micromachines-15-01252-s001.zip]

Archive with 1 entries (1 files):
- micromachines-3172544-supplementary.pdf
